# Supplementary material for: Compatibilizer Efficiency in Enhancing Marine Plastic Waste Valorization Through Simulated Recycled Plastic Blends
Source: Polymers (Basel). 2024 Dec 8;16(23):3441. doi: 10.3390/polym16233441 (PMC11644770; doi:10.3390/polym16233441)
Supplement: Supplementary file 1 [file polymers-16-03441-s001.zip]

Archive with 1 entries (1 files):
- polymers-3311130-supplementary.pdf
